# Supplementary material for: Prognostic value of plasma EGFR ctDNA in NSCLC patients treated with EGFR-TKIs
Source: PLoS One. 2017 Mar 23;12(3):e0173524. doi: 10.1371/journal.pone.0173524 (PMC5363800; doi:10.1371/journal.pone.0173524)
Supplement: S1 Fig — (XLSX) [file pone.0173524.s001.xlsx]

## Sheet: ctDNA 
number	sex	age	first	second	pathology	position	Chemotherapy time	radiotherapy	Target time	smoking	drinking	Progress time
1	male	52	19M2	19M2，20M1	adenocarcinoma	left	2014.05	DT40GY/22f	2014.07	10 years, 40 pieces/day	few	2015.01
2	female	41	21M1	21M1，20M1	adenocarcinoma	right	2013.11	local	2013.12	no	no	2014.06
3	female	60	21M1	21M1，20M1	adenocarcinoma	right upper	no	no	2014.07	no	no	2014.12
4	female	70	21M1	21M1	adenocarcinoma	left lower	no	local	2013.08	no	no	2014.01
5	female	60	19M1	19M1，20M1	adenocarcinoma	right	2014.03	no	2014.05	no	no	2015.01
6	male	63	19M1	—	adenocarcinoma	left lower	no	local	2013.12	no	no	2014.11
7	female	51	19M1	19M1	adenocarcinoma	left upper	2014.06	no	2013.04	no	no	2014.04
8	female	46	19M1	—	adenocarcinoma	left	2014.04	whole brain	2013.03	no	10 years,250-350ml/day	2014.05
9	female	45	21M1	21M1 20M1	adenocarcinoma	left upper	2013.11	whole brain	2014.05	no	no	2015.01
10	male	62	21M1	21M1	squamous cell carcinoma	left	2013.08	no	2014.04	30 years, 40 pieces/day	no	2015.03
11	female	61	18M	18M	adenocarcinoma	left lower	2012.06	no	2014.04	no	no	2015.02
12	female	55	19M1	19M1	adenocarcinoma	left lower	2012.01	whole brain	2013.04	no	no	2013.12
13	male	58	19M	—	adenocarcinoma	right upper	2014.01	local	2014.05	no	no	2014.12
14	male	52	—	—	adenocarcinoma	right lower	2014.11	no	2014.03	20 years, 30 pieces/day	20 years,400ml/day	2015.03
15	male	59	21M1	—	adenocarcinoma	left	2014.02	no	2014.03	no	no	2015.01
16	female	76	21M1	21M1，20M1	adenocarcinoma	right	2014.12	no	2014.02	no	no	2014.05
17	female	60	21M1	—	adenocarcinoma	right upper	2014.1	no	2014.1	no	no	2014.11
18	female	49	19M	—	adenocarcinoma	right upper	no	local	2013.06	no	no	2015.07
19	female	37	21M1	—	adenocarcinoma	right upper	2013.08	no	2012.12	no	no	2015.12
20	male	63	19M1	19M1,20M1	adenocarcinoma	right	2012.10	local	2012.12	few	few	2013.12
21	male	57	21M1	—	adenocarcinoma	right	2015.03	no	2015.04	30 years, 40 pieces/day	no	2016.02
22	female	42	19M1	19M1	adenocarcinoma	left	2014.10	no	2015.01	no	no	2015.12
23	female	49	19M	19M,20M1	adenocarcinoma	right	2016.03	no	2014.12	no	no	2015.12
24	female	62	21M1	21M1,20M1	adenocarcinoma	left lower	no	no	2015.07	no	no	2016.02
25	female	63	21M1	21M1，20M1	adenocarcinoma	left upper	2014.12	no	2013.12	no	no	2014.12
26	female	56	21M1	21M1	adenocarcinoma	right upper	2013.08	no	2013.11	no	no	2015.01
27	female	53	19M1	19M1	adenocarcinoma	left	2013.08	no	2013.10	no	no	2014.06
28	female	59	21M1	21M1	adenocarcinoma	right upper	2015.06	no	2015.01	no	no	2015.07
29	female	52	21M1	—	adenocarcinoma	left	2015.02	no	2015.03	no	no	2016.01
30	male	50	19M	—	adenocarcinoma	right upper	2014.09	no	2014.12	20 years, 10 pieces/day	few	2016.02
31	female	46	19M	19M,20M1	squamous cell carcinoma	right upper	no	no	2014.11	no	no	2015.06
32	male	81	19M	19M，20M1	adenocarcinoma	right	no	local	2012.12	no	no	2013.05
33	female	75	21M1	21M1	adenocarcinoma	right	2014.04	no	2014.04	no	no	2015.06
34	female	52	21M1	21M1	adenocarcinoma	right	2013.11	no	2014.01	no	no	2015.12
35	female	66	19M1	19M1	adenocarcinoma	left lower	2014.04	no	2014.06	no	no	2014.12
36	male	50	19M1	19M1	adenocarcinoma	left	2013.05	no	2014.12	no	400ml/time	2016.04
37	female	75	21M1	21M1 20M1	adenocarcinoma	left	2013.10	no	2013.10	no	no	2015.1
38	female	62	21M1 20M1	—	adenocarcinoma	right lower	no	local	2014.02	no	no	2015.01
39	male	59	19M2	19M2	adenocarcinoma	right	2012.03	local	2012.05	no	no	2014.11
40	female	51	21M1	21M1	adenocarcinoma	right	no	local	2012.07	no	no	2014.03
41	female	36	21M2;18M	21M2，18M	adenocarcinoma	right upper	2014.09	no	2015.02	no	no	2015.10
42	male	48	21M2 18M	21M2，18M	adenocarcinoma	left	2013.1	no	2015.04	20 years, 20 pieces/day	few	2015.11
43	female	41	19M1	19M1	squamous cell carcinoma	right upper	2015.11	no	2014.10	no	no	2015.08
44	female	78	21M	21M1 20M1	adenocarcinoma	left	no	local	2013.10	no	no	2014.09
45	female	61	21M1	—	adenocarcinoma	left	no	DT48Gy/4F	2014.08	no	no	2016.02
